# Supplementary material for: Protein Fortification of Millet-Based Gluten-Free Snacks Designed for 3D Printing
Source: Foods. 2025 Dec 14;14(24):4308. doi: 10.3390/foods14244308 (PMC12733089; doi:10.3390/foods14244308)
Supplement: Supplementary file 1 [file foods-14-04308-s001.zip]

Archive with 1 entries (1 files):
- foods-4025214-supplementary.pdf
